# Supplementary material for: Spatiotemporal control of genome engineering in cone photoreceptors
Source: Cell Biosci. 2023 Jun 28;13:119. doi: 10.1186/s13578-023-01033-3 (PMC10304375; doi:10.1186/s13578-023-01033-3)
Supplement: Supplementary file 1 — Additional file 1: Figure S1. Scotopic and photopic serial intensity ERG responses from 2 month-old C57BL/6J, Arr3P2ACreERT2/+, and Arr3P2ACreERT2 mice. Figure S2. Representative Scotopic, photopic serial intensity ERG and flicker ERG frequency series responses from 10 month-old C57BL/6J and Arr3P2ACreERT2 mice. Figure S3. Cre-LoxP recombination in Gnat2CreERT2/+Ai14D+/- mice. Figure S4. Delayed induction (at 5 months old) of cone-specific Cre-LoxP recombination activity in Arr3P2ACreERT2Ai14D+/- mouse retina. Table S1. List of primer sequences used for genotyping. Table S2. List of primer sequences used for qRT-PCR. Movie S1. Immunohistochemistry (IHC) staining on retinal whole mounts from a male hemizygous Arr3T2ACreERT2Ai14D+/- mouse showed distinct tdTomato expression (red) in cone cells (left and right) labeled with green spots with the anti-ARR3 antibody (left and middle). Movie S2. IHC staining on a retinal crysection from a male hemizygous Arr3T2ACreERT2Ai14D+/- mouse showed 40% of glycogen phosphorylase (GlyPh)-positive (green) cones express tdTomato (red). Movie S3. IHC staining for the anti-ARR3 antibody on a retinal whole mount from a female heterozygous Arr3T2ACreERT2/+Ai14D+/- mouse showed a mosaic pattern of green (ARR3-positive cone cells, left and middle) and red (tdTomato expressing cone cells, left and right) in retinal whole mounts. It is worth noting that red and green labelled cone cells are not co-localized. Movie S4. IHC staining for the anti-ARR3 antibody on a retinal cryosections from a female heterozygous Arr3T2ACreERT2/+Ai14D+/- mouse showed a mosaic pattern of green (ARR3-positive cone cells) and red (tdTomato expressing cone cells). It is worth noting that red and green labelled cone cells are not co-localized. Movie S5. IHC staining for PNA antibodies on a retinal cryosection from a female heterozygous Arr3T2ACreERT2/+Ai14D+/- mouse showed around 50% of PNA-positive (green) cone cells express tdTomato (red). Movie S6. IHC staining on a [file 13578_2023_1033_MOESM1_ESM.zip › Supplementary file/Dataset S1 ERG of Arr3T2ACreERT2 at PD60.xlsx]

## Sheet: scotopic a-wave
Log cd.s/m2	Group	N	Mean	Std deviation	Std Error	p-value ‡
-6	WT	4	3.4344	1.18848	0.59424	0.192
	Het	4	2.7321	0.25014	0.12507
	Homo	7	2.2784	1.02797	0.38853
-5	WT	4	0.8971	0.61381	0.30691	0.334
	Het	4	1.863	1.30787	0.65393
	Homo	7	1.6819	0.88837	0.33577
-4	WT	4	1.6105	0.83625	0.41812	0.821
	Het	4	1.4874	0.89376	0.44688
	Homo	7	1.3303	0.54147	0.20466
-3	WT	4	2.6129	1.52271	0.76135	0.172
	Het	4	4.9921	3.80417	1.90208
	Homo	7	1.9471	1.84598	0.69771
-2	WT	4	29.2938	3.85527	1.92763	0.203
	Het	4	50.6375	22.9626	11.4813
	Homo	7	40.7714	15.1406	5.72259
-1	WT	4	175.125	10.5534	5.2767	0.6
	Het	4	198.938	46.969	23.4845
	Homo	7	194.721	37.2273	14.0706
0	WT	4	272.637	14.8809	7.44044	0.908
	Het	4	261.9	57.191	28.5955
	Homo	7	272.743	42.2122	15.9547
1	WT	4	372.512	26.4996	13.2498	0.332
	Het	4	323.55	59.8659	29.9329
	Homo	7	358.25	46.2712	17.4889
WT: wild type; Het: heterozygous; Homo: homozygous.
For each step (using the average of the two eyes as data), then compared means using a one-way ANOVA. N: number of mice; ‡ from One-ANOVA

## Sheet: scotopic b-wave
Log cd.s/m2	Group	N	Mean	Std deviation	Std Error	p-value ‡
-6	WT	4	15.2144	3.63704	1.81852	0.893
	Het	4	16.6975	5.02721	2.5136
	Homo	7	14.4726	9.56774	3.61627
-5	WT	4	56.6338	12.2083	6.10417	0.395
	Het	4	70.9588	17.6624	8.83119
	Homo	7	56.4571	19.4384	7.34704
-4	WT	4	227.325	41.587	20.7935	0.843
	Het	4	244.012	58.7349	29.3674
	Homo	7	224.264	58.4989	22.1105
-3	WT	4	535.513	68.7352	34.3676	0.786
	Het	4	509.275	115.082	57.5411
	Homo	7	557.479	124.024	46.8766
-2	WT	4	606.55	69.1445	34.5722	0.404
	Het	4	557.312	143.894	71.9471
	Homo	7	663.229	132.168	49.9547
-1	WT	4	732.825	83.9237	41.9619	0.462
	Het	4	706.862	128.535	64.2674
	Homo	7	801.557	141.862	53.6186
0	WT	4	849.5	90.5418	45.2709	0.397
	Het	4	806.087	134.8	67.3999
	Homo	7	919.079	147.422	55.7201
1	WT	4	974.9	80.2406	46.3269	0.316
	Het	4	867.987	131.207	65.6037
	Homo	7	1001.81	150.561	56.9067
WT: wild type; Het: heterozygous; Homo: homozygous.
For each step (using the average of the two eyes as data), then compared means using a one-way ANOVA. N: number of mice; ‡ from One-ANOVA

## Sheet: Photopic a-wave
Log cd.s/m2	Group	N	Mean	Std deviation	Std Error	p-value ‡
-1	WT	4	3.5167	1.13146	0.506	0.667
	Het	4	4.3095	1.42347	0.71174
	Homo	7	5.1505	4.29999	1.62524
0	WT	4	5.9231	2.46486	1.10232	0.565
	Het	4	5.4068	2.83659	1.41829
	Homo	7	7.7279	4.75078	1.79563
0.3	WT	4	9.0612	3.53409	1.58049	0.293
	Het	4	6.0458	1.82361	0.9118
	Homo	7	9.066	3.4555	1.30606
0.6	WT	4	12.7384	4.65346	2.08109	0.307
	Het	4	9.6964	2.745	1.3725
	Homo	7	9.7989	2.31974	0.94703
1	WT	4	17.254	5.33034	2.3838	0.339
	Het	4	12.5796	4.69931	2.34965
	Homo	7	14.7163	3.73563	1.52506
1.48	WT	4	19.247	5.84928	2.61588	0.49
	Het	4	15.5311	3.66952	1.83476
	Homo	7	16.749	4.14712	1.69305
2	WT	4	23.958	5.71605	2.55629	0.335
	Het	4	18.8388	3.3409	1.67045
	Homo	7	22.9192	5.55839	2.2692
2.3	WT	4	27.091	6.76625	3.02596	0.78
	Het	4	23.6663	6.09764	3.04882
	Homo	7	26.0525	8.25687	3.37085
WT: wild type; Het: heterozygous; Homo: homozygous.
For each step (using the average of the two eyes as data), then compared means using a one-way ANOVA. N: number of mice; ‡ from One-ANOVA

## Sheet: Photopic b-wave
Log cd.s/m2	Group	N	Mean	Std deviation	Std Error	p-value ‡
-1	WT	4	16.8473	4.15883	1.85989	0.113
	Het	4	15.6125	2.54532	1.27266
	Homo	7	12.4297	3.35159	1.26678
0	WT	4	76.951	26.7554	11.9654	0.378
	Het	4	57.1813	14.0822	7.04109
	Homo	7	68.275	17.8957	6.76392
0.3	WT	4	150.422	50.5673	22.6144	0.208
	Het	4	106.203	27.9957	13.9978
	Homo	7	126.672	24.3869	9.21738
0.6	WT	4	212.36	73.6163	32.9222	0.573
	Het	4	173.938	45.0243	22.5122
	Homo	7	195.458	34.4852	14.0785
1	WT	4	232.87	81.0443	36.2441	0.745
	Het	4	203.287	49.8265	24.9133
	Homo	7	216.175	34.4052	14.0458
1.48	WT	4	272.17	93.4953	41.8124	0.542
	Het	4	224.35	57.3726	28.6863
	Homo	7	242.267	31.6541	12.9228
2	WT	4	297.89	97.1158	43.4315	0.517
	Het	4	245.863	57.8932	28.9466
	Homo	7	267.217	34.0641	13.9066
2.3	WT	4	279.812	82.9357	41.4679	0.82
	Het	4	257.312	58.8942	29.4471
	Homo	7	278.95	36.3893	14.8559
WT: wild type; Het: heterozygous; Homo: homozygous.
For each step (using the average of the two eyes as data), then compared means using a one-way ANOVA. N: number of mice; ‡ from One-ANOVA
