# Supplementary material for: Spatiotemporal control of genome engineering in cone photoreceptors
Source: Cell Biosci. 2023 Jun 28;13:119. doi: 10.1186/s13578-023-01033-3 (PMC10304375; doi:10.1186/s13578-023-01033-3)
Supplement: Supplementary file 1 — Additional file 1: Figure S1. Scotopic and photopic serial intensity ERG responses from 2 month-old C57BL/6J, Arr3P2ACreERT2/+, and Arr3P2ACreERT2 mice. Figure S2. Representative Scotopic, photopic serial intensity ERG and flicker ERG frequency series responses from 10 month-old C57BL/6J and Arr3P2ACreERT2 mice. Figure S3. Cre-LoxP recombination in Gnat2CreERT2/+Ai14D+/- mice. Figure S4. Delayed induction (at 5 months old) of cone-specific Cre-LoxP recombination activity in Arr3P2ACreERT2Ai14D+/- mouse retina. Table S1. List of primer sequences used for genotyping. Table S2. List of primer sequences used for qRT-PCR. Movie S1. Immunohistochemistry (IHC) staining on retinal whole mounts from a male hemizygous Arr3T2ACreERT2Ai14D+/- mouse showed distinct tdTomato expression (red) in cone cells (left and right) labeled with green spots with the anti-ARR3 antibody (left and middle). Movie S2. IHC staining on a retinal crysection from a male hemizygous Arr3T2ACreERT2Ai14D+/- mouse showed 40% of glycogen phosphorylase (GlyPh)-positive (green) cones express tdTomato (red). Movie S3. IHC staining for the anti-ARR3 antibody on a retinal whole mount from a female heterozygous Arr3T2ACreERT2/+Ai14D+/- mouse showed a mosaic pattern of green (ARR3-positive cone cells, left and middle) and red (tdTomato expressing cone cells, left and right) in retinal whole mounts. It is worth noting that red and green labelled cone cells are not co-localized. Movie S4. IHC staining for the anti-ARR3 antibody on a retinal cryosections from a female heterozygous Arr3T2ACreERT2/+Ai14D+/- mouse showed a mosaic pattern of green (ARR3-positive cone cells) and red (tdTomato expressing cone cells). It is worth noting that red and green labelled cone cells are not co-localized. Movie S5. IHC staining for PNA antibodies on a retinal cryosection from a female heterozygous Arr3T2ACreERT2/+Ai14D+/- mouse showed around 50% of PNA-positive (green) cone cells express tdTomato (red). Movie S6. IHC staining on a [file 13578_2023_1033_MOESM1_ESM.zip › Supplementary file/Dataset S3 ERG of Arr3P2ACreERT2 at PD40.xlsx]

## Sheet: scotopic a-wave
Log cd.s/m2	Group	N	Mean	Std deviation	Std Error	p-value ‡
-6	WT	7	2.0614	1.24416	0.47025	0.028
	Het	3	3.141	1.24855	0.72085
	Hemi	7	4.8975	2.62434	0.99191
	Homo	8	2.2966	1.35421	0.47879
-5	WT	7	3.1584	2.32849	0.88009	0.059
	Het	3	6.7732	2.65158	1.53089
	Hemi	7	6.4649	3.30113	1.24771
	Homo	8	4.4244	1.20269	0.42522
-4	WT	7	5.9239	3.99668	1.5106	0.401
	Het	3	8.74	10.8454	6.26159
	Hemi	7	4.8304	3.42483	1.29447
	Homo	8	8.9137	4.46496	1.5786
-3	WT	7	8.8132	5.89468	2.22798	0.494
	Het	3	12.4238	0.22377	0.12919
	Hemi	7	8.3737	4.50592	1.70308
	Homo	8	11.0519	4.2963	1.51897
-2	WT	7	32.1421	8.46983	3.2013	0.817
	Het	3	28.125	8.1252	4.69109
	Hemi	7	32.4221	12.3945	4.68467
	Homo	8	35.0288	11.7304	4.14734
-1	WT	7	167.741	20.3695	7.69895	0.644
	Het	3	170.333	38.1609	22.0322
	Hemi	7	176.693	18.6904	7.06433
	Homo	8	185.256	34.1128	12.0607
0	WT	7	277.236	30.2264	11.4245	0.234
	Het	3	331.333	48.6666	28.0977
	Hemi	7	299.007	30.7087	11.6068
	Homo	8	308.844	49.14	17.3736
1	WT	7	356.793	39.9341	15.0937	*0.036
	Het	3	433.617	34.6976	20.0327
	Hemi	7	411.429	27.1258	10.2526
	Homo	8	419.875	60.4599	21.3758
WT: wild type; Het: heterozygous; Hemi: hemizygous; Homo: homozygous.
For each step (using the average of the two eyes as data), then compared means using a one-way ANOVA. N: number of mice; ‡ from One-ANOVA; *< 0.05

## Sheet: scotopic b-wave
Log cd.s/m2	Group	N	Mean	Std deviation	Std Error	p-value ‡
-6	WT	7	17.4123	8.30535	3.13913	0.775
	Het	3	17.4582	4.49641	2.596
	Hemi	7	13.2529	7.21241	2.72603
	Homo	8	15.4956	9.20672	3.25507
-5	WT	7	30.9654	9.96046	3.7647	0.703
	Het	3	25.4453	13.9673	8.06404
	Hemi	7	32.225	13.542	5.11841
	Homo	8	36.8925	19.4183	6.86542
-4	WT	7	133.486	17.7973	6.72674	0.801
	Het	3	112.518	45.5936	26.3235
	Hemi	7	112.59	32.3251	12.2177
	Homo	8	118.02	61.6544	21.7981
-3	WT	7	331.071	22.7908	8.61411	0.919
	Het	3	288.867	92.84	53.6012
	Hemi	7	315.8	82.4843	31.1761
	Homo	8	322.744	123.183	43.5519
-2	WT	7	436.143	23.0611	8.71628	0.959
	Het	3	408.35	100.833	58.216
	Hemi	7	443.379	92.1937	34.846
	Homo	8	429.637	128.463	45.4185
-1	WT	7	524.393	17.9505	6.78463	0.984
	Het	3	539.217	95.0492	54.8767
	Hemi	7	544.343	108.666	41.0719
	Homo	8	541.763	137.712	48.6885
0	WT	7	620.521	45.8005	17.3109	0.669
	Het	3	663.933	102.885	59.4009
	Hemi	7	688.021	97.8337	36.9777
	Homo	8	678.569	151.683	53.628
1	WT	7	698.936	51.5362	19.4789	0.456
	Het	3	810.7	126.874	73.2506
	Hemi	7	755.236	89.4172	33.7965
	Homo	8	748.581	133.88	47.3336
WT: wild type; Het: heterozygous; Hemi: hemizygous; Homo: homozygous.
For each step (using the average of the two eyes as data), then compared means using a one-way ANOVA. N: number of mice; ‡ from One-ANOVA; *< 0.05

## Sheet: Photopic a-wave
Log cd.s/m2	Group	N	Mean	Std deviation	Std Error	p-value ‡
-1	WT	7	5.1127	5.58137	2.10956	0.459
	Het	3	2.3678	1.02867	0.5939
	Hemi	7	4.7891	3.34785	1.26537
	Homo	8	6.6407	3.17576	1.1228
0	WT	7	6.7397	3.7275	1.40886	0.825
	Het	3	4.3617	4.22592	2.43984
	Hemi	7	5.6639	3.78962	1.43234
	Homo	8	7.2049	6.63344	2.34528
0.3	WT	7	11.0806	4.79275	1.81149	0.672
	Het	3	9.2532	2.96299	1.71068
	Hemi	7	10.2879	5.63475	2.12974
	Homo	8	13.1188	6.31674	2.23331
0.6	WT	7	14.7616	7.71113	2.91453	0.98
	Het	3	14.6667	2.01053	1.16078
	Hemi	7	14.2742	5.28783	1.99861
	Homo	8	15.4731	3.8522	1.36196
1	WT	7	23.3321	4.48697	1.69592	0.38
	Het	3	22.7717	2.21378	1.27812
	Hemi	7	18.7673	7.20204	2.72211
	Homo	8	19.7988	4.85321	1.71587
1.48	WT	7	28.0529	7.58509	2.86689	0.508
	Het	3	29.62	10.29	5.94092
	Hemi	7	23.6709	8.67967	3.28061
	Homo	8	28.6163	3.62754	1.28253
2	WT	7	42.5921	11.7016	4.4228	0.508
	Het	3	36.625	4.14916	2.39552
	Hemi	7	35.9314	7.48445	2.82886
	Homo	8	40.1225	7.57528	2.67827
2.3	WT	7	45.4729	9.27799	3.50675	0.268
	Het	3	45.5117	13.4778	7.78142
	Hemi	7	40.27	6.05187	2.28739
	Homo	8	37.3781	7.71636	2.72815
WT: wild type; Het: heterozygous; Hemi: hemizygous; Homo: homozygous.
For each step (using the average of the two eyes as data), then compared means using a one-way ANOVA. N: number of mice; ‡ from One-ANOVA; *< 0.05

## Sheet: Photopic b-wave
Log cd.s/m2	Group	N	Mean	Std deviation	Std Error	p-value ‡
-1	WT	7	12.0148	4.26088	1.61046	*0.004
	Het	3	25.1633	12.8234	7.4036
	Hemi	7	9.3544	3.67698	1.38977
	Homo	8	11.5866	4.53486	1.60331
0	WT	7	53.3657	8.51546	3.21854	*0.001
	Het	3	58.755	8.63181	4.98358
	Hemi	7	37.7371	12.3267	4.65907
	Homo	8	35.4044	7.02505	2.48373
0.3	WT	7	87.5536	14.6034	5.51958	*<0.001
	Het	3	95.4083	8.82211	5.09345
	Hemi	7	55.9136	12.5489	4.74305
	Homo	8	55.325	10.9382	3.86722
0.6	WT	7	155.821	20.9614	7.92266	*<0.001
	Het	3	161.067	13.3634	7.71537
	Hemi	7	111.426	23.6133	8.92499
	Homo	8	108.852	19.5751	6.92084
1	WT	7	194.764	22.6543	8.56251	0.05
	Het	3	198.517	26.6749	15.4008
	Hemi	7	166.671	21.5694	8.15246
	Homo	8	171.156	19.8199	7.00738
1.48	WT	7	214.264	31.5649	11.9304	0.353
	Het	3	219.867	31.3374	18.0926
	Hemi	7	194.693	26.7591	10.114
	Homo	8	195.469	24.0545	8.50456
2	WT	7	237.021	32.452	12.2657	0.899
	Het	3	240.383	43.6424	25.1969
	Hemi	7	247.421	20.307	7.67531
	Homo	8	237.3	27.7777	9.82088
2.3	WT	7	241.457	35.3451	13.3592	0.917
	Het	3	255.417	43.4733	25.0993
	Hemi	7	250.764	19.6316	7.42003
	Homo	8	247.394	34.0132	12.0255
WT: wild type; Het: heterozygous; Hemi: hemizygous; Homo: homozygous.
For each step (using the average of the two eyes as data), then compared means using a one-way ANOVA. N: number of mice; ‡ from One-ANOVA; *< 0.05
