# Supplementary material for: Spatiotemporal control of genome engineering in cone photoreceptors
Source: Cell Biosci. 2023 Jun 28;13:119. doi: 10.1186/s13578-023-01033-3 (PMC10304375; doi:10.1186/s13578-023-01033-3)
Supplement: Supplementary file 1 — Additional file 1: Figure S1. Scotopic and photopic serial intensity ERG responses from 2 month-old C57BL/6J, Arr3P2ACreERT2/+, and Arr3P2ACreERT2 mice. Figure S2. Representative Scotopic, photopic serial intensity ERG and flicker ERG frequency series responses from 10 month-old C57BL/6J and Arr3P2ACreERT2 mice. Figure S3. Cre-LoxP recombination in Gnat2CreERT2/+Ai14D+/- mice. Figure S4. Delayed induction (at 5 months old) of cone-specific Cre-LoxP recombination activity in Arr3P2ACreERT2Ai14D+/- mouse retina. Table S1. List of primer sequences used for genotyping. Table S2. List of primer sequences used for qRT-PCR. Movie S1. Immunohistochemistry (IHC) staining on retinal whole mounts from a male hemizygous Arr3T2ACreERT2Ai14D+/- mouse showed distinct tdTomato expression (red) in cone cells (left and right) labeled with green spots with the anti-ARR3 antibody (left and middle). Movie S2. IHC staining on a retinal crysection from a male hemizygous Arr3T2ACreERT2Ai14D+/- mouse showed 40% of glycogen phosphorylase (GlyPh)-positive (green) cones express tdTomato (red). Movie S3. IHC staining for the anti-ARR3 antibody on a retinal whole mount from a female heterozygous Arr3T2ACreERT2/+Ai14D+/- mouse showed a mosaic pattern of green (ARR3-positive cone cells, left and middle) and red (tdTomato expressing cone cells, left and right) in retinal whole mounts. It is worth noting that red and green labelled cone cells are not co-localized. Movie S4. IHC staining for the anti-ARR3 antibody on a retinal cryosections from a female heterozygous Arr3T2ACreERT2/+Ai14D+/- mouse showed a mosaic pattern of green (ARR3-positive cone cells) and red (tdTomato expressing cone cells). It is worth noting that red and green labelled cone cells are not co-localized. Movie S5. IHC staining for PNA antibodies on a retinal cryosection from a female heterozygous Arr3T2ACreERT2/+Ai14D+/- mouse showed around 50% of PNA-positive (green) cone cells express tdTomato (red). Movie S6. IHC staining on a [file 13578_2023_1033_MOESM1_ESM.zip › Supplementary file/Dataset S4 ERG of Arr3P2ACreERT2 at PD210.xlsx]

## Sheet: scotopic a-wave
Log cd.s/m2	Group	N	Mean	Std deviation	Std Error	p-value ‡
-6	WT	11	3.2852	2.32265	0.7003	0.446
	Hemi	6	4.6399	2.08378	0.8507
	Homo	6	3.7949	1.34237	0.54802
-5	WT	11	6.7832	3.21197	0.96845	0.479
	Hemi	6	4.9336	3.14573	1.28424
	Homo	6	6.6999	2.82697	1.1541
-4	WT	11	7.1199	6.56011	1.97795	0.66
	Hemi	6	4.8111	3.05346	1.24657
	Homo	6	6.8632	2.95977	1.20832
-3	WT	11	8.963	6.19465	1.86776	0.701
	Hemi	6	7.4042	3.96659	1.61935
	Homo	6	6.9102	3.87468	1.58183
-2	WT	11	39.5091	18.804	5.66963	0.34
	Hemi	6	31.5969	12.5683	5.13098
	Homo	6	45.6692	13.6308	5.56473
-1	WT	11	150.616	32.74	9.87149	0.512
	Hemi	6	136.752	26.3834	10.771
	Homo	6	154.8	19.3038	7.88073
0	WT	11	208.677	28.7725	8.67525	*0.035
	Hemi	6	186.696	30.6425	12.5097
	Homo	6	231.725	21.3851	8.73043
1	WT	11	284.4	48.8442	14.7271	0.103
	Hemi	6	241.858	39.778	16.2393
	Homo	6	290.142	25.2611	10.3128
WT: wild type; Hemi: hemizygous; Homo: homozygous.
For each step (using the average of the two eyes as data), then compared means using a one-way ANOVA. N: number of mice; ‡ from One-ANOVA; *< 0.05

## Sheet: scotopic b-wave
Log cd.s/m2	Group	N	Mean	Std deviation	Std Error	p-value ‡
-6	WT	11	16.1826	16.9618	5.11416	0.73
	Hemi	6	11.2245	5.60097	2.28658
	Homo	6	15.6993	5.97078	2.43756
-5	WT	11	42.2895	16.691	5.03253	0.244
	Hemi	6	32.0713	10.5067	4.28936
	Homo	6	33.2825	6.1422	2.50754
-4	WT	11	123.42	27.9771	8.4354	0.433
	Hemi	6	109.132	28.7525	11.7382
	Homo	6	129.513	26.1064	10.6579
-3	WT	11	277.264	45.2614	13.6468	0.713
	Hemi	6	264.152	58.7858	23.9992
	Homo	6	293.267	85.2639	34.8088
-2	WT	11	346.141	64.676	19.5006	0.434
	Hemi	6	319.708	64.2394	26.2256
	Homo	6	372.767	83.2606	33.991
-1	WT	11	413.886	87.2535	26.3079	0.572
	Hemi	6	396.167	77.8795	31.7942
	Homo	6	446.008	75.3198	30.7492
0	WT	11	449.882	80.0359	24.1317	0.098
	Hemi	6	431.083	83.8532	34.2329
	Homo	6	525.342	63.8481	26.0659
1	WT	11	492.623	80.5435	24.2848	0.916
	Hemi	6	503.225	98.1054	40.0513
	Homo	6	513.562	129.888	53.0267
WT: wild type; Hemi: hemizygous; Homo: homozygous.
For each step (using the average of the two eyes as data), then compared means using a one-way ANOVA. N: number of mice; ‡ from One-ANOVA; *< 0.05

## Sheet: Photopic a-wave
Log cd.s/m2	Group	N	Mean	Std deviation	Std Error	p-value ‡
-1	WT	11	6.28	3.59346	1.08347	0.138
	Hemi	6	3.0986	2.16876	0.88539
	Homo	6	3.9495	3.36491	1.37372
0	WT	11	8.1724	4.80581	1.44901	0.11
	Hemi	6	3.9791	3.65395	1.49172
	Homo	6	4.3768	3.89216	1.58897
0.3	WT	11	8.1152	4.34947	1.31141	0.48
	Hemi	6	5.4728	4.95771	2.02398
	Homo	6	6.3486	4.12012	1.68203
0.6	WT	11	9.9001	4.63381	1.39715	0.316
	Hemi	6	8.0759	3.28476	1.341
	Homo	6	11.5846	2.62207	1.07046
1	WT	11	12.453	5.57362	1.68051	0.344
	Hemi	6	9.2646	5.24444	2.14103
	Homo	6	13.1505	2.58234	1.05424
1.48	WT	11	15.1586	7.25028	2.18604	0.622
	Hemi	6	17.9483	2.98943	1.22043
	Homo	6	15.1188	5.40852	2.20802
2	WT	11	18.928	8.08409	2.43744	0.872
	Hemi	6	18.0006	4.95883	2.02443
	Homo	6	20.2857	8.65301	3.53258
2.3	WT	11	26.8445	5.20026	1.56794	0.803
	Hemi	6	25.4442	6.54108	2.67038
	Homo	6	27.7692	7.25835	2.96321
WT: wild type; Hemi: hemizygous; Homo: homozygous.
For each step (using the average of the two eyes as data), then compared means using a one-way ANOVA. N: number of mice; ‡ from One-ANOVA; *< 0.05

## Sheet: Photopic b-wave
Log cd.s/m2	Group	N	Mean	Std deviation	Std Error	p-value ‡
-1	WT	11	10.0205	9.41047	2.83736	0.55
	Hemi	6	11.3222	4.28827	1.75068
	Homo	6	14.2833	5.81382	2.37348
0	WT	11	34.925	10.9298	3.29546	0.749
	Hemi	6	31.115	4.12752	1.68505
	Homo	6	33.845	11.4137	4.65963
0.3	WT	11	56.4118	11.5935	3.49557	0.513
	Hemi	6	48.6508	10.0762	4.1136
	Homo	6	55.6542	18.9379	7.73135
0.6	WT	11	102.033	13.1628	3.96873	0.183
	Hemi	6	88.0517	16.8034	6.85997
	Homo	6	106.954	25.6537	10.4731
1	WT	11	133.302	19.5649	5.89905	0.084
	Hemi	6	135.532	20.705	8.45276
	Homo	6	161.325	34.0712	13.9095
1.48	WT	11	150.932	27.3768	8.2544	*0.012
	Hemi	6	161.917	26.9547	11.0042
	Homo	6	200.55	35.6659	14.5605
2	WT	11	161.927	29.2317	8.81368	*0.006
	Hemi	6	182.883	30.1274	12.2995
	Homo	6	219.833	36.5526	14.9225
2.3	WT	11	166.355	26.3895	7.95675	*0.01
	Hemi	6	177.267	35.6761	14.5647
	Homo	6	219.642	34.4508	14.0645
WT: wild type; Hemi: hemizygous; Homo: homozygous.
For each step (using the average of the two eyes as data), then compared means using a one-way ANOVA. N: number of mice; ‡ from One-ANOVA; *< 0.05
