# Supplementary material for: Spatiotemporal control of genome engineering in cone photoreceptors
Source: Cell Biosci. 2023 Jun 28;13:119. doi: 10.1186/s13578-023-01033-3 (PMC10304375; doi:10.1186/s13578-023-01033-3)
Supplement: Supplementary file 1 — Additional file 1: Figure S1. Scotopic and photopic serial intensity ERG responses from 2 month-old C57BL/6J, Arr3P2ACreERT2/+, and Arr3P2ACreERT2 mice. Figure S2. Representative Scotopic, photopic serial intensity ERG and flicker ERG frequency series responses from 10 month-old C57BL/6J and Arr3P2ACreERT2 mice. Figure S3. Cre-LoxP recombination in Gnat2CreERT2/+Ai14D+/- mice. Figure S4. Delayed induction (at 5 months old) of cone-specific Cre-LoxP recombination activity in Arr3P2ACreERT2Ai14D+/- mouse retina. Table S1. List of primer sequences used for genotyping. Table S2. List of primer sequences used for qRT-PCR. Movie S1. Immunohistochemistry (IHC) staining on retinal whole mounts from a male hemizygous Arr3T2ACreERT2Ai14D+/- mouse showed distinct tdTomato expression (red) in cone cells (left and right) labeled with green spots with the anti-ARR3 antibody (left and middle). Movie S2. IHC staining on a retinal crysection from a male hemizygous Arr3T2ACreERT2Ai14D+/- mouse showed 40% of glycogen phosphorylase (GlyPh)-positive (green) cones express tdTomato (red). Movie S3. IHC staining for the anti-ARR3 antibody on a retinal whole mount from a female heterozygous Arr3T2ACreERT2/+Ai14D+/- mouse showed a mosaic pattern of green (ARR3-positive cone cells, left and middle) and red (tdTomato expressing cone cells, left and right) in retinal whole mounts. It is worth noting that red and green labelled cone cells are not co-localized. Movie S4. IHC staining for the anti-ARR3 antibody on a retinal cryosections from a female heterozygous Arr3T2ACreERT2/+Ai14D+/- mouse showed a mosaic pattern of green (ARR3-positive cone cells) and red (tdTomato expressing cone cells). It is worth noting that red and green labelled cone cells are not co-localized. Movie S5. IHC staining for PNA antibodies on a retinal cryosection from a female heterozygous Arr3T2ACreERT2/+Ai14D+/- mouse showed around 50% of PNA-positive (green) cone cells express tdTomato (red). Movie S6. IHC staining on a [file 13578_2023_1033_MOESM1_ESM.zip › Supplementary file/Dataset S5 Flicker ERG of Arr3P2ACreERT2.xlsx]

## Sheet: PD40
Frequencies (Hz)	Group	N	Mean	Std deviation	Std Error	p-value ‡
0.5	WT	7	371.721	35.9227	13.5775	0.713
	Het	3	417.017	58.7661	33.9286
	Hemi	7	392.321	49.5185	18.7162
	Homo	8	404.575	93.775	33.1545
1	WT	7	335.221	39.2135	14.8213	0.355
	Het	3	390.5	22.2124	12.8243
	Hemi	7	374.786	39.1607	14.8013
	Homo	8	374.363	74.6406	26.3894
2	WT	7	291.707	28.6736	10.8376	0.425
	Het	3	325.067	19.1558	11.0596
	Hemi	7	309.986	21.7201	8.20942
	Homo	8	300.363	40.1052	14.1793
3	WT	7	271.636	29.5046	11.1517	0.293
	Het	3	310.033	25.9669	14.992
	Hemi	7	279.85	25.1943	9.52257
	Homo	8	269.069	39.4519	13.9484
5	WT	7	245.521	24.3724	9.21191	*<0.001
	Het	3	277.483	10.3	5.94673
	Hemi	7	215.3	21.3526	8.07051
	Homo	8	198.606	31.8094	11.2463
7	WT	7	226.171	19.9604	7.54432	*<0.001
	Het	3	241.65	6.67626	3.85454
	Hemi	7	178.471	24.3189	9.19169
	Homo	8	157.812	40.3786	14.276
10	WT	7	173.664	23.8148	9.00115	*<0.001
	Het	3	191.9	7.64918	4.41626
	Hemi	7	123.211	21.3962	8.087
	Homo	8	110.456	31.6996	11.2075
12	WT	7	147.629	19.7607	7.46883	*<0.001
	Het	3	165.6	13.357	7.71168
	Hemi	7	96.2893	27.0323	10.2172
	Homo	8	87.6444	32.012	11.318
15	WT	7	112.251	17.4728	6.6041	*<0.001
	Het	3	126.917	6.11746	3.53192
	Hemi	7	64.3579	23.5162	8.88829
	Homo	8	59.2269	25.3503	8.96267
18	WT	7	84.5836	14.8187	5.60093	*<0.001
	Het	3	96.9317	6.75003	3.89713
	Hemi	7	48.6136	15.7096	5.93768
	Homo	8	43.5731	19.6937	6.96276
20	WT	7	72.0557	12.0252	4.5451	*<0.001
	Het	3	83.435	7.16335	4.13576
	Hemi	7	41.4129	13.7887	5.21165
	Homo	8	34.7563	16.1953	5.7259
30	WT	7	40.1836	5.81228	2.19684	*<0.001
	Het	3	43.3983	1.14614	0.66172
	Hemi	7	17.8508	11.8644	4.48433
	Homo	8	14.379	9.62975	3.40463
WT: wild type; Het: heterozygous; Hemi: hemizygous; Homo: homozygous.
For each step (using the average of the two eyes as data), then compared means using a one-way ANOVA. N: number of mice; ‡ from One-ANOVA; *< 0.05

## Sheet: PD210
Frequencies (Hz)	Group	N	Mean	Std deviation	Std Error	p-value ‡
0.5	WT	11	268.091	42.3645	12.7734	0.035
	Hemi	6	276.15	58.1102	23.7234
	Homo	6	335.225	48.6398	19.8571
1	WT	11	231.973	38.2606	11.536	0.074
	Hemi	6	243.733	47.7294	19.4855
	Homo	6	282.133	38.3715	15.6651
2	WT	11	205.641	30.9141	9.32094	0.409
	Hemi	6	214.417	38.973	15.9107
	Homo	6	229.383	35.4343	14.466
3	WT	11	193.977	29.002	8.74444	0.26
	Hemi	6	202.654	36.6061	14.9444
	Homo	6	219.983	24.8426	10.1419
5	WT	11	176.623	27.3985	8.26095	0.471
	Hemi	6	166.174	21.8331	8.91332
	Homo	6	187.358	38.2295	15.6071
7	WT	11	159.282	25.7578	7.76628	0.16
	Hemi	6	133.504	19.1676	7.82514
	Homo	6	154.262	30.7361	12.548
10	WT	11	128.467	23.9477	7.22051	0.122
	Hemi	6	102.608	16.0486	6.55183
	Homo	6	117.066	28.847	11.7767
12	WT	11	108.021	21.6769	6.53583	0.109
	Hemi	6	81.4075	16.0377	6.54737
	Homo	6	95.9858	32.2816	13.1789
15	WT	11	86.2368	21.3574	6.43949	0.167
	Hemi	6	64.1067	11.694	4.77407
	Homo	6	79.7092	29.9709	12.2356
18	WT	11	64.4964	16.4153	4.94941	0.063
	Hemi	6	43.2733	8.62748	3.52215
	Homo	6	54.4983	22.3368	9.11898
20	WT	11	49.9232	12.8453	3.87299	*0.021
	Hemi	6	31.6242	6.46597	2.63972
	Homo	6	40.485	13.8782	5.66577
30	WT	11	30.9414	5.95971	1.79692	*0.016
	Hemi	6	17.2424	5.7272	2.33812
	Homo	6	23.9443	13.7135	5.59851
WT: wild type; Hemi: hemizygous; Homo: homozygous.
For each step (using the average of the two eyes as data), then compared means using a one-way ANOVA. N: number of mice; ‡ from One-ANOVA; *< 0.05
