# Supplementary material for: Spatiotemporal control of genome engineering in cone photoreceptors
Source: Cell Biosci. 2023 Jun 28;13:119. doi: 10.1186/s13578-023-01033-3 (PMC10304375; doi:10.1186/s13578-023-01033-3)
Supplement: Supplementary file 1 — Additional file 1: Figure S1. Scotopic and photopic serial intensity ERG responses from 2 month-old C57BL/6J, Arr3P2ACreERT2/+, and Arr3P2ACreERT2 mice. Figure S2. Representative Scotopic, photopic serial intensity ERG and flicker ERG frequency series responses from 10 month-old C57BL/6J and Arr3P2ACreERT2 mice. Figure S3. Cre-LoxP recombination in Gnat2CreERT2/+Ai14D+/- mice. Figure S4. Delayed induction (at 5 months old) of cone-specific Cre-LoxP recombination activity in Arr3P2ACreERT2Ai14D+/- mouse retina. Table S1. List of primer sequences used for genotyping. Table S2. List of primer sequences used for qRT-PCR. Movie S1. Immunohistochemistry (IHC) staining on retinal whole mounts from a male hemizygous Arr3T2ACreERT2Ai14D+/- mouse showed distinct tdTomato expression (red) in cone cells (left and right) labeled with green spots with the anti-ARR3 antibody (left and middle). Movie S2. IHC staining on a retinal crysection from a male hemizygous Arr3T2ACreERT2Ai14D+/- mouse showed 40% of glycogen phosphorylase (GlyPh)-positive (green) cones express tdTomato (red). Movie S3. IHC staining for the anti-ARR3 antibody on a retinal whole mount from a female heterozygous Arr3T2ACreERT2/+Ai14D+/- mouse showed a mosaic pattern of green (ARR3-positive cone cells, left and middle) and red (tdTomato expressing cone cells, left and right) in retinal whole mounts. It is worth noting that red and green labelled cone cells are not co-localized. Movie S4. IHC staining for the anti-ARR3 antibody on a retinal cryosections from a female heterozygous Arr3T2ACreERT2/+Ai14D+/- mouse showed a mosaic pattern of green (ARR3-positive cone cells) and red (tdTomato expressing cone cells). It is worth noting that red and green labelled cone cells are not co-localized. Movie S5. IHC staining for PNA antibodies on a retinal cryosection from a female heterozygous Arr3T2ACreERT2/+Ai14D+/- mouse showed around 50% of PNA-positive (green) cone cells express tdTomato (red). Movie S6. IHC staining on a [file 13578_2023_1033_MOESM1_ESM.zip › Supplementary file/Dataset S6 ERG of Arr3P2ACreERT2 at PD60.xlsx]

## Sheet: scotopic a-wave
Log cd.s/m2	Group	N	Mean	Std deviation	Std Error	p-value ‡
-6	WT	4	2.5476	1.60266	0.80133	0.754
	Het	4	1.965	1.1958	0.5979
	Homo	8	2.5447	1.24266	0.43935
-5	WT	4	1.2059	0.8996	0.4498	0.325
	Het	4	2.113	1.36348	0.68174
	Homo	8	2.252	1.08073	0.3821
-4	WT	4	1.4508	0.92508	0.46254	0.088
	Het	4	0.6603	0.36148	0.18074
	Homo	8	1.6226	0.61232	0.21649
-3	WT	4	4.759	1.60899	0.8045	0.397
	Het	4	2.8064	1.1497	0.57485
	Homo	6	5.7196	4.48079	1.82927
-2	WT	4	38.1963	9.74009	4.87004	0.062
	Het	4	52.95	4.69103	2.34551
	Homo	8	53.4544	11.5455	4.08194
-1	WT	4	181.338	12.8649	6.43245	0.066
	Het	4	205.188	16.0166	8.00829
	Homo	8	219.363	29.717	10.5065
0	WT	4	258.262	18.1967	9.09834	0.137
	Het	4	270.462	16.4234	8.21171
	Homo	8	290.106	30.3121	10.7169
1	WT	4	340.962	32.0876	16.0438	0.36
	Het	4	336.725	30.9261	15.463
	Homo	8	366.719	42.313	14.9599
WT: wild type; Het: heterozygous; Homo: homozygous.
For each step (using the average of the two eyes as data), then compared means using a one-way ANOVA. N: number of mice; ‡ from One-ANOVA

## Sheet: scotopic b-wave
Log cd.s/m2	Group	N	Mean	Std deviation	Std Error	p-value ‡
-6	WT	4	15.9238	2.28802	1.14401	0.372
	Het	4	23.2613	4.31944	2.15972
	Homo	8	19.8896	9.15439	3.23657
-5	WT	4	54.1313	15.2779	7.63895	0.079
	Het	4	71.6625	9.34638	4.67319
	Homo	8	67.2244	8.26463	2.92199
-4	WT	4	206.225	58.414	29.207	0.093
	Het	4	266.188	33.1894	16.5947
	Homo	8	254.869	28.9745	10.244
-3	WT	4	494.212	96.7	48.35	0.288
	Het	4	566.1	66.0303	33.0152
	Homo	8	548.4	44.997	15.9088
-2	WT	4	583.325	89.7533	44.8766	0.457
	Het	4	638.013	64.8351	32.4176
	Homo	8	622	44.7244	15.8125
-1	WT	4	692.663	89.8887	44.9443	0.656
	Het	4	719.275	54.0744	27.0372
	Homo	8	727.538	47.7358	16.8772
0	WT	4	782.8	94.0836	47.0418	0.359
	Het	4	797.8	50.984	25.492
	Homo	8	833.875	42.7647	15.1196
1	WT	4	866.875	89.1356	44.5678	0.182
	Het	4	843.712	63.2637	31.6318
	Homo	8	914.4	45.3693	16.0405
WT: wild type; Het: heterozygous; Homo: homozygous.
For each step (using the average of the two eyes as data), then compared means using a one-way ANOVA. N: number of mice; ‡ from One-ANOVA

## Sheet: Photopic a-wave
Log cd.s/m2	Group	N	Mean	Std deviation	Std Error	p-value ‡
-1	WT	4	2.7989	1.41724	0.70862	0.635
	Het	4	4.1835	1.113	0.64259
	Homo	8	4.4594	3.5345	1.24963
0	WT	4	9.7485	3.42141	1.7107	0.929
	Het	4	10.3932	2.95672	1.70706
	Homo	8	10.2531	1.7277	0.61084
0.3	WT	4	11.1916	2.94739	1.47369	0.249
	Het	4	10.4225	3.47767	2.00784
	Homo	8	13.3643	2.4828	0.8778
0.6	WT	4	15.18	1.70284	0.85142	0.351
	Het	4	14.5257	3.13874	1.81215
	Homo	8	16.7156	2.38923	0.84472
1	WT	4	19.7133	6.43733	3.71659	0.601
	Het	4	19.32	4.39826	2.53934
	Homo	8	21.5979	1.35134	0.51076
1.48	WT	4	21.0367	3.51272	2.02807	0.351
	Het	4	20.8217	5.00471	2.88947
	Homo	8	23.88	2.24179	0.91521
2	WT	4	27.3012	1.93236	0.96618	0.422
	Het	4	27.1517	5.82649	3.36393
	Homo	8	29.4006	2.20673	0.7802
2.3	WT	4	29.2663	5.26909	2.63455	0.35
	Het	4	29.3967	6.60294	3.81221
	Homo	8	32.6631	2.6122	0.92355
WT: wild type; Het: heterozygous; Homo: homozygous.
For each step (using the average of the two eyes as data), then compared means using a one-way ANOVA. N: number of mice; ‡ from One-ANOVA

## Sheet: Photopic b-wave
Log cd.s/m2	Group	N	Mean	Std deviation	Std Error	p-value ‡
-1	WT	4	14.0436	3.19575	1.59787	0.755
	Het	4	15.7767	4.61001	2.66159
	Homo	8	14.2703	2.80397	0.99135
0	WT	4	79.9162	17.6859	8.84294	0.079
	Het	4	60.8667	13.4453	7.76266
	Homo	8	83.085	10.6412	3.76223
0.3	WT	4	148.125	35.0882	17.5441	0.422
	Het	4	119.285	26.9303	15.5482
	Homo	8	135.928	24.1565	8.5406
0.6	WT	4	207.338	48.8301	24.4151	0.204
	Het	4	183.8	20.7523	11.9813
	Homo	8	230.175	34.7867	12.299
1	WT	4	221.025	49.272	24.636	0.137
	Het	4	193.95	23.6887	13.6767
	Homo	8	246.662	33.7804	11.9432
1.48	WT	4	256.5	51.6057	25.8029	0.169
	Het	4	215.567	32.4184	18.7168
	Homo	8	274.6	41.3215	14.6094
2	WT	4	282.262	49.5038	24.7519	0.266
	Het	4	243.75	33.9363	19.5931
	Homo	8	292.594	40.589	14.3504
2.3	WT	4	288.012	47.9072	23.9536	0.306
	Het	4	252.1	36.0451	20.8106
	Homo	8	297.056	39.4485	13.9472
WT: wild type; Het: heterozygous; Homo: homozygous.
For each step (using the average of the two eyes as data), then compared means using a one-way ANOVA. N: number of mice; ‡ from One-ANOVA
